# Supplementary material for: Comparison of Whole-Genome Sequences of Legionella pneumophila in Tap Water and in Clinical Strains, Flint, Michigan, USA, 2016
Source: Emerg Infect Dis. 2019 Nov;25(11):2013–20. doi: 10.3201/eid2511.181032 (PMC6810188; doi:10.3201/eid2511.181032)
Supplement: Appendix 2 — Pairwise average nucleotide identity values among Legionella pneumophila isolates. Values were calculated as previously described by Goris et al. 2007. [file 18-1032-Techapp-s2.xlsx]

## Sheet: Appendix 2
	10372wA1_GFP2	10372wA2_30A5H2	10372wA3_13	10372wA4_22A1F101	10372wB1_C9	10372wB2_30A6ML-1	10372wB3_17	10372wC1_C5	10372wC2_59	10372wC3_18	10372wD1_55-3	10372wD2_19	10372wD3_12A1F10	10372wE1_58-2	10372wE2_36	10372wE3_C2	10372wF1_6	10372wF2_44	10372wF3_C3	10372wG1_7	10372wG2_11	10372wG3_50	10372wH1_8	10372wH2_12	10372wH3_55	8008wA10_C7	8008wA11_30A4H	8008wA12_30B2H3	8008wA1_1	8008wA2_14	8008wA3_23	8008wA4_35	8008wA5_47	8008wA6_59	8008wA7_79	8008wA8_103	8008wA9_116	8008wB10_C8	8008wB11_30A5H2	8008wB12_30B3F1	8008wB1_2	8008wB2_15	8008wB3_24	8008wB4_37	8008wB5_49	8008wB6_60	8008wB7_81	8008wB8_106	8008wB9_117
Article DOI: https://doi.org/10.3201/eid2511.181032
Appendix 2. Pairwise average nucleotide identity values among Legionella pneumophila isolates. Values were calculated as previously described (reference 16 in main text).
	positive control (2)	RD05	HH53	RC09	C9 (2)	RC07	HH54	C5	WH04	HH55	RS02	HC14	RC08	RC06	WH05	C2 (2)	HH47	HH50	C3 (2)	HH48	HH51	HH56	HH49	HH52	RH08	C7	RH01	RH02	HH01	HH02	HH03	HH04	WC01	WH01	HH05	HC01	HH06	C8	RD01	RS01	HH07	HH08	HH09	HH10	WC02	WC03	HH11	PC01	HH12
positive control (2)	----------	96.021	96.013	54.963	95.717	96.035	96.013	95.604	63.109	96.011	96.035	96.013	55.016	96.035	63.11	95.81	96.013	96.01	95.709	96.013	96.008	95.576	96.008	96.013	95.578	95.828	94.131	96.026	96.008	96.049	96.051	96.051	63.267	63.12	96.018	96.008	96.008	96.419	96.016	96.035	96.008	96.008	96.053	96.053	63.136	63.267	96.053	96.008	96.053
RD05	95.932	----------	95.922	53.644	97.634	99.864	95.922	97.47	63.533	95.925	99.925	95.914	54.44	99.878	63.531	96.619	95.921	95.918	96.758	95.921	95.914	96.792	95.914	95.925	96.782	96.622	97.905	99.891	95.907	95.915	95.933	95.933	63.592	63.531	95.918	95.903	95.902	96.004	99.871	99.867	95.908	95.908	95.932	95.932	63.534	63.592	95.943	95.902	95.928
HH53	96.093	96.02	----------	53.315	95.701	96.021	99.999	95.72	63.098	99.986	96.022	99.97	55.295	96.022	63.115	95.875	99.994	99.969	96.1	99.994	99.984	96.113	99.989	99.97	96.104	95.874	94.073	96.023	99.976	99.95	99.964	99.95	63.189	63.1	99.971	99.971	99.969	98.632	96.02	96.02	99.963	99.983	99.953	99.961	63.128	63.2	99.969	99.971	99.963
RC09	53.997	53.914	53.94	----------	53.892	54.009	53.939	53.779	55.248	53.94	53.914	54.087	55.301	53.914	55.248	53.811	53.938	53.938	53.806	53.938	53.939	53.806	53.938	53.94	53.816	53.809	54.7	53.914	53.939	53.938	53.94	53.94	55.248	55.304	53.94	53.939	53.94	54.125	53.914	53.914	53.939	53.939	53.938	53.939	55.248	55.248	53.939	53.942	53.939
C9 (2)	95.604	97.766	95.49	54.347	----------	97.79	95.49	99.636	62.67	95.489	97.767	95.481	54.16	97.754	62.666	97.171	95.49	95.488	97.127	95.49	95.49	97.057	95.489	95.494	97.057	97.167	95.742	97.753	95.492	95.517	95.541	95.541	62.735	62.687	95.493	95.494	95.475	95.549	97.727	97.761	95.475	95.493	95.539	95.539	62.698	62.735	95.535	95.493	95.535
RC07	95.999	99.778	95.941	53.276	97.53	----------	95.941	97.404	63.456	95.934	99.81	95.94	55.665	99.842	63.454	96.681	95.94	95.927	96.758	95.94	95.938	96.838	95.937	95.941	96.829	96.67	97.753	99.828	95.927	95.974	95.958	95.958	63.476	63.473	95.94	95.927	95.927	95.984	99.771	99.761	95.928	95.927	95.949	95.949	63.453	63.476	95.959	95.927	95.959
HH54	96.069	96.103	99.999	53.009	95.677	96.103	----------	95.695	63.338	99.986	96.103	99.965	55.743	96.103	63.338	95.839	99.984	99.951	96.08	99.992	99.984	96.111	99.987	99.967	96.102	95.846	94.309	96.103	99.974	99.948	99.941	99.93	63.453	63.343	99.965	99.971	99.966	98.578	96.102	96.102	99.961	99.978	99.93	99.934	63.362	63.465	99.952	99.967	99.943
C5	95.55	97.328	95.547	53.554	99.466	97.341	95.546	----------	62.794	95.536	97.343	95.546	54.87	97.331	62.791	96.887	95.546	95.518	96.817	95.547	95.541	96.704	95.541	95.546	96.703	96.888	95.225	97.343	95.519	95.555	95.531	95.531	62.821	62.801	95.544	95.514	95.513	95.23	97.334	97.311	95.519	95.505	95.518	95.517	62.801	62.822	95.544	95.514	95.53
WH04	62.934	63.792	63.764	54.754	62.97	63.795	63.764	62.958	----------	63.761	63.771	63.754	54.018	63.771	99.949	62.792	63.764	63.765	62.308	63.763	63.765	63.805	63.765	63.763	63.804	62.804	63.336	63.771	63.752	63.762	63.752	63.752	99.919	99.939	63.765	63.752	63.752	63.049	63.786	63.778	63.752	63.755	63.752	63.752	99.923	99.905	63.765	63.752	63.765
HH55	96.1	96	99.993	53.412	95.734	96	99.992	95.763	62.894	----------	95.989	99.969	54.382	95.989	62.873	95.861	99.99	99.956	96.088	99.99	99.993	96.093	99.99	99.971	96.084	95.87	94.211	95.99	99.984	99.957	99.973	99.974	63.005	62.902	99.97	99.983	99.981	98.683	96	96	99.981	99.991	99.948	99.958	62.89	63.032	99.96	99.977	99.958
RS02	95.848	99.794	95.765	53.809	97.487	99.781	95.781	97.342	63.242	95.769	----------	95.757	54.712	99.902	63.235	96.55	95.781	95.752	96.715	95.765	95.75	96.783	95.765	95.749	96.771	96.539	97.766	99.895	95.76	95.786	95.786	95.786	63.298	63.249	95.767	95.753	95.753	95.91	99.766	99.794	95.759	95.76	95.782	95.782	63.25	63.31	95.795	95.754	95.795
HC14	96.158	96.184	99.974	53.885	95.706	96.184	99.976	95.71	63.505	99.967	96.171	----------	54.728	96.171	63.513	95.832	99.977	99.937	96.069	99.977	99.973	96.111	99.973	99.969	96.111	95.839	94.423	96.173	99.968	99.961	99.939	99.94	63.626	63.501	99.968	99.969	99.969	98.642	96.184	96.184	99.966	99.974	99.937	99.932	63.501	63.627	99.941	99.972	99.95
RC08	54.299	54.208	54	55.505	54.244	54.208	54	54.167	54.2	54	54.208	53.998	----------	54.208	54.199	54.232	54	53.999	54.079	53.998	54.041	54.153	54	53.999	54.154	54.211	53.842	54.208	53.999	53.998	54.001	54.001	54.259	54.2	54.001	54.001	53.999	53.92	54.209	54.209	54.001	53.999	53.999	54.001	54.2	54.259	54.001	53.997	54.001
RC06	95.975	99.784	95.797	54.026	97.525	99.8	95.797	97.371	63.34	95.802	99.913	95.794	55.356	----------	63.348	96.533	95.796	95.798	96.738	95.796	95.788	96.785	95.788	95.797	96.791	96.52	97.88	99.905	95.788	95.815	95.825	95.825	63.415	63.336	95.788	95.793	95.792	95.902	99.753	99.803	95.789	95.8	95.827	95.827	63.375	63.415	95.823	95.792	95.823
WH05	62.847	63.559	63.522	55.381	62.73	63.568	63.522	62.781	99.96	63.522	63.562	63.522	54.543	63.562	----------	62.632	63.522	63.538	62.238	63.522	63.522	63.718	63.515	63.522	63.701	62.679	63.107	63.572	63.522	63.526	63.532	63.539	99.909	99.925	63.522	63.522	63.522	62.841	63.571	63.57	63.522	63.529	63.532	63.532	99.94	99.95	63.532	63.524	63.532
C2 (2)	95.769	96.637	95.706	52.365	96.97	96.644	95.706	96.982	62.407	95.704	96.62	95.704	54.221	96.623	62.412	----------	95.705	95.699	99.387	95.706	95.701	99.171	95.701	95.698	99.183	99.904	94.746	96.63	95.702	95.743	95.737	95.737	62.522	62.418	95.694	95.701	95.702	96.367	96.643	96.649	95.701	95.701	95.742	95.736	62.413	62.543	95.743	95.701	95.743
HH47	96.088	96.1	99.998	52.783	95.69	96.1	99.999	95.724	63.376	99.99	96.101	99.977	55.618	96.101	63.375	95.871	----------	99.959	96.101	99.999	99.989	96.128	99.994	99.98	96.118	95.878	94.268	96.101	99.989	99.962	99.954	99.944	63.493	63.38	99.976	99.982	99.981	98.574	96.1	96.1	99.979	99.993	99.947	99.952	63.4	63.505	99.962	99.984	99.961
HH50	96.128	96.073	99.956	53.739	95.706	96.073	99.955	95.728	62.778	99.955	96.065	99.939	55.58	96.065	62.78	95.875	99.953	----------	96.095	99.953	99.963	96.126	99.962	99.943	96.126	95.883	94.237	96.059	99.951	99.932	99.959	99.953	62.909	62.781	99.951	99.951	99.959	98.617	96.072	96.072	99.95	99.963	99.977	99.993	62.791	62.92	99.995	99.956	99.987
C3 (2)	95.98	97.084	96.079	53.656	97.343	97.087	96.079	97.268	61.852	96.082	97.078	96.078	55.444	97.068	61.862	99.547	96.079	96.091	----------	96.079	96.076	99.848	96.076	96.071	99.859	99.518	95.218	97.06	96.062	96.1	96.11	96.11	61.866	61.869	96.072	96.061	96.061	96.379	97.087	97.077	96.061	96.068	96.117	96.118	61.886	61.866	96.132	96.061	96.117
HH48	96.095	96.13	99.998	52.483	95.712	96.13	99.998	95.751	63.375	99.988	96.131	99.978	55.601	96.13	63.373	95.889	99.999	99.959	96.137	----------	99.991	96.149	99.995	99.981	96.139	95.896	94.284	96.13	99.989	99.963	99.956	99.946	63.477	63.379	99.978	99.983	99.98	98.594	96.129	96.129	99.98	99.994	99.948	99.953	63.399	63.489	99.962	99.986	99.962
HH51	96.056	96.089	99.99	54.337	95.727	96.089	99.988	95.752	63.083	99.998	96.081	99.967	55.464	96.081	63.074	95.858	99.988	99.971	96.109	99.988	----------	96.172	99.997	99.974	96.172	95.869	94.237	96.075	99.989	99.973	99.963	99.961	63.187	63.081	99.98	99.984	99.995	98.592	96.089	96.089	99.986	99.995	99.961	99.96	63.084	63.201	99.97	99.996	99.97
HH56	95.659	96.964	96.126	54.613	97.071	96.968	96.126	96.99	63.932	96.126	96.95	96.125	54.781	96.941	63.944	99.313	96.126	96.126	99.733	96.126	96.126	----------	96.125	96.126	99.964	99.301	95.074	96.948	96.13	96.148	96.163	96.163	63.985	63.93	96.126	96.13	96.13	96.401	96.968	96.963	96.13	96.128	96.164	96.165	63.927	63.986	96.161	96.129	96.162
HH49	96.066	96.106	99.983	54.142	95.701	96.106	99.978	95.747	63.099	99.986	96.098	99.957	55.641	96.098	63.092	95.855	99.987	99.965	96.11	99.982	99.981	96.165	----------	99.954	96.165	95.867	94.281	96.092	99.988	99.963	99.965	99.952	63.202	63.101	99.963	99.982	99.994	98.601	96.106	96.106	99.983	99.992	99.96	99.957	63.102	63.217	99.967	99.991	99.967
HH52	96.09	95.954	99.968	53.158	95.682	95.954	99.967	95.72	62.965	99.975	95.942	99.964	54.186	95.942	62.959	95.832	99.975	99.947	96.05	99.975	99.978	96.047	99.973	----------	96.038	95.831	94.079	95.943	99.946	99.928	99.95	99.943	63.065	62.971	99.996	99.942	99.94	98.634	95.954	95.954	99.94	99.96	99.922	99.935	62.979	63.079	99.942	99.954	99.935
RH08	95.678	96.969	96.197	53.9	97.064	96.968	96.197	96.926	63.779	96.195	96.956	96.196	54.635	96.952	63.785	99.28	96.197	96.187	99.703	96.197	96.187	99.964	96.186	96.197	----------	99.258	95.15	96.946	96.187	96.202	96.22	96.22	63.815	63.786	96.187	96.186	96.187	96.411	96.969	96.96	96.186	96.186	96.221	96.221	63.777	63.816	96.221	96.187	96.221
C7	95.821	96.64	95.716	54.524	97.044	96.634	95.714	97.061	62.687	95.714	96.636	95.712	54.953	96.626	62.687	99.884	95.713	95.71	99.405	95.714	95.713	99.174	95.712	95.719	99.164	----------	94.774	96.628	95.702	95.742	95.757	95.76	62.828	62.68	95.717	95.704	95.702	96.343	96.638	96.633	95.702	95.702	95.751	95.753	62.702	62.836	95.764	95.702	95.751
RH01	94.24	98.01	94.177	53.471	95.724	98.006	94.177	95.601	63.154	94.176	98.007	94.171	55.455	98.003	63.152	94.83	94.177	94.176	94.907	94.177	94.177	94.978	94.177	94.174	94.978	94.818	----------	98.008	94.16	94.215	94.211	94.211	63.197	63.159	94.174	94.16	94.174	94.195	98.007	98.015	94.175	94.16	94.203	94.21	63.16	63.198	94.22	94.16	94.203
RH02	95.929	99.795	95.881	53.163	97.566	99.823	95.881	97.473	63.387	95.879	99.889	95.88	54.686	99.857	63.389	96.569	95.881	95.888	96.771	95.881	95.882	96.767	95.881	95.883	96.758	96.586	97.485	----------	95.894	95.923	95.917	95.918	63.422	63.375	95.883	95.89	95.89	95.986	99.794	99.806	95.894	95.89	95.914	95.924	63.39	63.422	95.915	95.89	95.92
HH01	96.005	96.028	99.969	54.794	95.599	96.028	99.969	95.604	63.337	99.967	96.031	99.954	54.601	96.031	63.329	95.787	99.968	99.941	96.013	99.969	99.972	96.065	99.971	99.958	96.064	95.808	94.2	96.032	----------	99.959	99.943	99.953	63.449	63.337	99.955	99.978	99.986	98.599	96.028	96.028	99.982	99.977	99.941	99.947	63.346	63.449	99.942	99.976	99.947
HH02	95.934	95.942	99.888	53.612	95.649	95.942	99.891	95.689	63.294	99.883	95.924	99.875	55.225	95.924	63.316	95.757	99.885	99.892	96.032	99.885	99.895	96.044	99.889	99.882	96.04	95.752	94.049	95.928	99.899	----------	99.948	99.943	63.426	63.311	99.883	99.898	99.899	98.582	95.941	95.941	99.908	99.898	99.957	99.942	63.295	63.431	99.952	99.897	99.963
HH03	96.132	95.992	99.924	53.462	95.608	95.992	99.923	95.654	63.336	99.922	95.983	99.91	54.598	95.983	63.33	95.837	99.923	99.903	96.081	99.924	99.926	96.102	99.926	99.914	96.093	95.836	94.043	95.984	99.935	99.939	----------	99.949	63.423	63.345	99.916	99.94	99.93	98.681	95.992	95.992	99.937	99.933	99.931	99.98	63.352	63.435	99.938	99.923	99.957
HH04	96.073	95.96	99.92	52.783	95.582	95.96	99.92	95.627	63.348	99.918	95.94	99.909	54.735	95.94	63.332	95.786	99.917	99.905	96.05	99.917	99.922	96.07	99.92	99.907	96.061	95.792	94.091	95.946	99.93	99.942	99.941	----------	63.464	63.357	99.909	99.931	99.93	98.62	95.96	95.96	99.931	99.931	99.939	99.96	63.365	63.464	99.951	99.921	99.964
WC01	62.718	63.45	63.373	55.111	62.673	63.443	63.373	62.71	99.909	63.37	63.446	63.373	54.948	63.44	99.911	62.443	63.372	63.374	62.026	63.372	63.373	63.569	63.367	63.375	63.552	62.484	63.092	63.417	63.374	63.358	63.371	63.371	----------	99.881	63.377	63.374	63.355	62.603	63.422	63.435	63.354	63.382	63.373	63.374	99.897	99.982	63.374	63.374	63.374
WH01	62.589	63.315	63.224	54.313	62.501	63.313	63.225	62.496	99.928	63.225	63.317	63.216	54.846	63.317	99.931	62.327	63.224	63.224	61.966	63.224	63.224	63.47	63.224	63.224	63.47	62.362	62.99	63.317	63.21	63.211	63.211	63.234	99.906	----------	63.224	63.21	63.21	62.496	63.315	63.334	63.21	63.214	63.21	63.21	99.903	99.91	63.225	63.21	63.211
HH05	96.13	96.108	99.982	53.322	95.711	96.108	99.982	95.761	63.315	99.984	96.111	99.981	55.272	96.111	63.275	95.913	99.983	99.966	96.147	99.983	99.99	96.196	99.987	99.992	96.196	95.923	94.353	96.107	99.975	99.969	99.961	99.955	63.416	63.323	----------	99.979	99.983	98.626	96.107	96.107	99.979	99.991	99.962	99.957	63.309	63.433	99.966	99.991	99.965
HC01	96.045	96.048	99.959	53.367	95.712	96.048	99.962	95.754	63.116	99.954	96.037	99.948	55.611	96.037	63.132	95.828	99.958	99.934	96.07	99.958	99.96	96.109	99.96	99.949	96.1	95.835	94.074	96.043	99.969	99.939	99.954	99.942	63.174	63.116	99.954	----------	99.961	98.583	96.048	96.047	99.981	99.969	99.932	99.945	63.112	63.197	99.936	99.96	99.938
HH06	96.027	95.996	99.972	54.382	95.559	95.997	99.972	95.585	63.339	99.97	95.985	99.957	54.392	95.985	63.337	95.781	99.971	99.959	96.017	99.971	99.975	96.031	99.973	99.954	96.031	95.796	94.08	95.986	99.98	99.952	99.967	99.965	63.461	63.339	99.946	99.983	----------	98.617	95.996	95.996	99.973	99.972	99.966	99.961	63.36	63.473	99.96	99.98	99.966
C8	96.283	95.952	98.511	53.633	95.424	95.959	98.511	95.341	62.84	98.509	95.96	98.51	55.016	95.956	62.859	96.232	98.511	98.495	96.341	98.511	98.504	96.326	98.503	98.514	96.322	96.251	94.118	95.959	98.504	98.544	98.549	98.544	62.966	62.846	98.513	98.504	98.503	----------	95.968	95.969	98.504	98.503	98.543	98.542	62.892	62.962	98.543	98.504	98.542
RD01	95.898	99.864	95.893	54.573	97.602	99.845	95.892	97.448	63.441	95.891	99.92	95.891	55.955	99.922	63.44	96.644	95.892	95.885	96.745	95.893	95.886	96.754	95.886	95.892	96.765	96.631	97.977	99.866	95.87	95.911	95.893	95.893	63.506	63.45	95.887	95.873	95.873	95.845	----------	99.881	95.87	95.873	95.901	95.892	63.436	63.498	95.915	95.873	95.915
RS01	95.942	99.849	95.955	52.931	97.502	99.829	95.97	97.329	63.581	95.953	99.841	95.954	55.318	99.841	63.57	96.733	95.97	95.949	96.761	95.955	95.947	96.847	95.947	95.955	96.845	96.715	97.648	99.857	95.951	95.99	95.976	95.978	63.654	63.586	95.947	95.947	95.947	96.05	99.857	----------	95.951	95.947	95.986	95.98	63.599	63.668	95.986	95.947	95.986
HH07	95.954	95.979	99.972	54.012	95.566	95.979	99.972	95.575	63.286	99.97	95.968	99.952	54.836	95.968	63.273	95.796	99.971	99.95	96.045	99.971	99.974	96.062	99.975	99.955	96.062	95.808	94.173	95.968	99.981	99.969	99.942	99.948	63.371	63.286	99.947	99.989	99.981	98.534	95.979	95.979	----------	99.98	99.945	99.942	63.302	63.371	99.95	99.976	99.955
HH08	96.05	96.017	99.98	53.761	95.596	96.018	99.98	95.61	63.446	99.98	96.003	99.956	54.289	96.003	63.443	95.812	99.981	99.955	96.052	99.981	99.973	96.05	99.981	99.954	96.04	95.818	94.266	96.003	99.972	99.951	99.963	99.947	63.533	63.446	99.962	99.962	99.966	98.615	96.017	96.017	99.959	----------	99.953	99.962	63.465	63.545	99.956	99.974	99.961
HH09	96.029	96.007	99.922	54.488	95.588	96.007	99.922	95.611	63.483	99.928	95.999	99.914	53.913	95.998	63.47	95.801	99.923	99.942	96.046	99.923	99.922	96.073	99.923	99.918	96.064	95.814	94.172	95.999	99.931	99.947	99.963	99.964	63.592	63.483	99.918	99.93	99.931	98.558	96.007	96.007	99.932	99.93	----------	99.974	63.492	63.592	99.97	99.923	99.953
HH10	96.116	96.019	99.913	52.832	95.67	96.019	99.912	95.733	63.224	99.911	96.009	99.893	55.291	96.009	63.221	95.897	99.913	99.931	96.096	99.913	99.917	96.151	99.917	99.898	96.14	95.898	94.166	96.007	99.894	99.915	99.962	99.947	63.357	63.23	99.902	99.897	99.894	98.644	96.019	96.019	99.885	99.914	99.958	----------	63.25	63.368	99.982	99.905	99.981
WC02	62.969	63.817	63.66	55.362	62.86	63.801	63.64	62.889	99.935	63.672	63.79	63.646	55.148	63.797	99.949	62.768	63.639	63.678	62.25	63.639	63.652	63.78	63.644	63.67	63.763	62.769	63.204	63.786	63.639	63.656	63.66	63.66	99.951	99.897	63.663	63.659	63.639	62.964	63.802	63.799	63.639	63.648	63.639	63.659	----------	99.925	63.672	63.639	63.652
WC03	62.799	63.587	63.457	55.111	62.773	63.579	63.457	62.816	99.858	63.466	63.569	63.45	54.453	63.566	99.862	62.658	63.456	63.47	62.199	63.455	63.465	63.715	63.467	63.456	63.715	62.68	63.181	63.566	63.474	63.463	63.474	63.486	99.969	99.853	63.465	63.473	63.474	62.78	63.579	63.588	63.473	63.478	63.473	63.474	99.863	----------	63.465	63.473	63.473
HH11	96.096	96.058	99.918	54.021	95.712	96.057	99.92	95.767	62.825	99.916	96.041	99.902	55.552	96.041	62.804	95.859	99.92	99.942	96.099	99.92	99.924	96.141	99.924	99.909	96.141	95.863	94.145	96.044	99.908	99.93	99.935	99.945	62.945	62.823	99.916	99.908	99.914	98.62	96.057	96.057	99.91	99.919	99.972	99.986	62.816	62.972	----------	99.919	99.981
PC01	96.037	96.093	99.992	53.118	95.614	96.093	99.992	95.653	63.395	99.989	96.084	99.973	54.297	96.083	63.393	95.884	99.992	99.971	96.143	99.993	99.995	96.125	99.994	99.981	96.116	95.891	94.288	96.082	99.981	99.958	99.979	99.961	63.518	63.395	99.976	99.986	99.981	98.638	96.093	96.093	99.991	99.987	99.97	99.965	63.422	63.518	99.968	----------	99.962
HH12	95.98	95.997	99.905	54.682	95.622	95.997	99.905	95.655	63.47	99.911	95.99	99.898	54.252	95.99	63.483	95.876	99.905	99.938	96.114	99.905	99.905	96.136	99.905	99.893	96.126	95.884	94.413	95.989	99.912	99.94	99.922	99.945	63.622	63.469	99.893	99.911	99.907	98.658	95.997	95.997	99.908	99.92	99.976	99.964	63.512	63.635	99.959	99.908	----------
C9 (1)	95.85	97.701	95.597	54.525	99.887	97.74	95.597	99.672	62.466	95.584	97.726	95.596	55.104	97.732	62.476	97.161	95.597	95.579	97.1	95.597	95.593	97.042	95.592	95.597	97.03	97.153	95.585	97.713	95.602	95.625	95.644	95.644	62.516	62.474	95.593	95.602	95.602	95.581	97.699	97.707	95.602	95.595	95.636	95.636	62.46	62.517	95.627	95.601	95.633
RD02	95.956	99.779	95.796	52.822	97.495	99.787	95.796	97.339	63.515	95.787	99.868	95.81	54.501	99.874	63.497	96.685	95.811	95.784	96.756	95.811	95.797	96.811	95.809	95.8	96.797	96.689	97.59	99.884	95.791	95.854	95.82	95.82	63.557	63.51	95.817	95.783	95.786	95.872	99.791	99.801	95.787	95.779	95.822	95.814	63.487	63.571	95.849	95.786	95.838
RH03	95.931	99.769	95.933	54.296	97.508	99.804	95.933	97.374	63.393	95.931	99.873	95.932	56.179	99.871	63.385	96.545	95.933	95.934	96.844	95.933	95.934	96.843	95.934	95.933	96.828	96.548	97.8	99.873	95.936	95.964	95.953	95.953	63.429	63.428	95.938	95.925	95.925	96.01	99.78	99.784	95.933	95.925	95.953	95.953	63.396	63.429	95.962	95.925	95.951
HH13	96.096	96.067	99.975	54.187	95.7	96.066	99.976	95.723	63.295	99.983	96.071	99.967	55.271	96.07	63.289	95.871	99.979	99.945	96.101	99.979	99.991	96.158	99.982	99.994	96.158	95.881	94.309	96.065	99.969	99.962	99.944	99.947	63.412	63.302	99.99	99.969	99.976	98.604	96.067	96.066	99.969	99.98	99.943	99.937	63.312	63.424	99.947	99.984	99.945
HH14	96.103	96.002	99.961	54.427	95.596	96.002	99.96	95.646	62.94	99.952	95.994	99.964	54.286	95.994	62.943	95.828	99.96	99.937	96.042	99.96	99.961	96.088	99.962	99.963	96.079	95.831	94.151	95.993	99.968	99.938	99.954	99.952	63.083	62.947	99.963	99.974	99.966	98.69	96.002	96.002	99.973	99.961	99.937	99.939	62.967	63.083	99.939	99.959	99.942
HH15	95.999	95.929	99.916	54.327	95.508	95.929	99.919	95.533	63.308	99.924	95.932	99.899	54.328	95.931	63.305	95.749	99.919	99.925	96.01	99.919	99.916	96.028	99.916	99.914	96.019	95.766	94.332	95.932	99.916	99.948	99.949	99.957	63.435	63.319	99.913	99.923	99.914	98.576	95.929	95.929	99.921	99.926	99.97	99.965	63.331	63.45	99.978	99.918	99.975
HH16	96.014	95.942	99.919	54.172	95.625	95.942	99.919	95.683	62.962	99.926	95.934	99.909	53.717	95.934	62.953	95.813	99.919	99.929	96.079	99.919	99.92	96.091	99.92	99.901	96.082	95.821	94.123	95.934	99.92	99.926	99.958	99.967	63.103	62.967	99.902	99.918	99.92	98.664	95.942	95.942	99.92	99.937	99.964	99.991	62.975	63.103	99.98	99.928	99.994
HH17	95.57	96.947	96.083	54.465	97.025	96.958	96.083	96.952	63.728	96.079	96.944	96.082	55.468	96.942	63.73	99.183	96.083	96.071	99.699	96.083	96.083	99.945	96.082	96.083	99.943	99.172	95.052	96.936	96.083	96.095	96.108	96.108	63.8	63.736	96.083	96.083	96.083	96.407	96.958	96.953	96.083	96.079	96.101	96.101	63.742	63.8	96.101	96.083	96.1
HH18	96.05	96.005	99.937	53.819	95.68	96.005	99.939	95.718	62.847	99.935	95.985	99.93	55.161	95.985	62.84	95.792	99.938	99.968	96.039	99.938	99.943	96.074	99.942	99.928	96.074	95.797	94.09	95.995	99.933	99.922	99.927	99.957	62.974	62.849	99.934	99.942	99.94	98.634	96.005	96.005	99.935	99.942	99.946	99.952	62.855	62.988	99.969	99.933	99.947
HC02	96.124	96.201	99.971	53.349	95.753	96.201	99.973	95.808	63.295	99.976	96.194	99.968	55.286	96.193	63.301	95.963	99.973	99.951	96.187	99.973	99.976	96.248	99.97	99.976	96.248	95.973	94.358	96.187	99.96	99.965	99.949	99.961	63.411	63.301	99.975	99.969	99.967	98.632	96.2	96.2	99.961	99.973	99.939	99.944	63.319	63.423	99.953	99.965	99.941
HH19	96.103	95.983	99.964	54.115	95.77	95.983	99.965	95.805	63.136	99.956	95.972	99.966	54.143	95.972	63.12	95.883	99.965	99.959	96.15	99.966	99.963	96.171	99.965	99.949	96.162	95.892	94.077	95.973	99.966	99.954	99.963	99.957	63.248	63.137	99.949	99.967	99.965	98.684	95.983	95.983	99.968	99.969	99.97	99.972	63.122	63.248	99.962	99.975	99.962
HH20	96.001	96.111	99.983	53.922	95.693	96.111	99.988	95.705	63.275	99.978	96.104	99.964	55.181	96.104	63.264	95.919	99.988	99.962	96.156	99.988	99.978	96.21	99.994	99.955	96.218	95.933	94.189	96.096	99.986	99.965	99.961	99.961	63.373	63.277	99.964	99.992	99.991	98.616	96.111	96.111	99.986	99.992	99.957	99.96	63.276	63.373	99.969	99.984	99.962
C10	97.974	96.357	95.817	53.528	95.785	96.351	95.817	95.632	63.795	95.806	96.347	95.809	55.558	96.344	63.815	95.376	95.816	95.806	95.761	95.817	95.816	95.77	95.816	95.817	95.77	95.374	94.649	96.338	95.813	95.844	95.835	95.835	63.856	63.801	95.816	95.816	95.816	95.838	96.342	96.36	95.813	95.807	95.837	95.839	63.817	63.871	95.839	95.816	95.853
RD03	95.668	99.235	95.584	53.819	96.986	99.312	95.583	96.828	63.549	95.589	99.34	95.574	54.91	99.312	63.549	96.206	95.583	95.587	96.33	95.583	95.583	96.262	95.583	95.583	96.252	96.211	97.151	99.346	95.572	95.602	95.599	95.599	63.643	63.554	95.584	95.568	95.568	95.701	99.266	99.303	95.571	95.574	95.601	95.597	63.534	63.643	95.617	95.568	95.602
RD04	95.939	99.857	95.939	54.592	97.605	99.889	95.938	97.459	63.309	95.934	99.866	95.938	55.978	99.896	63.312	96.599	95.938	95.938	96.777	95.938	95.937	96.786	95.936	95.938	96.782	96.6	97.675	99.908	95.933	95.964	95.967	95.967	63.359	63.318	95.937	95.941	95.941	95.938	99.837	99.841	95.933	95.939	95.971	95.969	63.307	63.359	95.968	95.939	95.969
HH21	95.972	96.029	99.979	54.552	95.595	96.02	99.979	95.609	63.087	99.973	96.032	99.964	54.376	96.032	63.079	95.767	99.978	99.946	96	99.979	99.979	96.023	99.98	99.96	96.031	95.775	94.197	96.033	99.996	99.949	99.945	99.946	63.196	63.086	99.964	99.976	99.989	98.568	96.029	96.029	99.988	99.984	99.95	99.947	63.096	63.213	99.946	99.982	99.942
HH22	96.158	96.09	99.97	53.955	95.608	96.09	99.967	95.632	63.416	99.976	96.087	99.963	54.385	96.087	63.435	95.814	99.964	99.935	96.077	99.964	99.969	96.1	99.966	99.972	96.091	95.835	94.455	96.082	99.976	99.951	99.948	99.957	63.54	63.415	99.978	99.975	99.984	98.666	96.09	96.09	99.969	99.981	99.943	99.939	63.429	63.541	99.946	99.962	99.945
HH23	96.043	96.062	99.989	54.407	95.726	96.062	99.987	95.741	63.127	99.997	96.054	99.966	55.476	96.054	63.118	95.847	99.987	99.97	96.111	99.988	99.998	96.158	99.997	99.971	96.158	95.859	94.215	96.048	99.989	99.974	99.956	99.964	63.227	63.126	99.979	99.986	99.995	98.607	96.062	96.062	99.979	99.988	99.956	99.96	63.129	63.242	99.969	99.989	99.969
HH24	96.027	96.109	99.909	53.989	95.715	96.108	99.911	95.761	63.229	99.907	96.089	99.888	55.04	96.088	63.218	95.839	99.911	99.929	96.091	99.911	99.915	96.12	99.915	99.891	96.12	95.851	94.294	96.098	99.909	99.942	99.926	99.962	63.353	63.231	99.897	99.917	99.915	98.624	96.108	96.108	99.91	99.916	99.961	99.974	63.233	63.368	99.974	99.916	99.977
HH25	95.645	96.96	96.132	54.155	97.017	96.967	96.13	96.932	63.677	96.129	96.955	96.129	54.562	96.939	63.688	99.2	96.13	96.123	99.612	96.13	96.122	99.953	96.121	96.132	99.971	99.188	95.059	96.947	96.126	96.143	96.16	96.16	63.728	63.675	96.123	96.127	96.127	96.374	96.958	96.962	96.127	96.125	96.16	96.162	63.674	63.746	96.158	96.126	96.156
HH26	96.098	96.019	99.953	52.991	95.621	96.018	99.953	95.675	63.134	99.951	96.009	99.941	55.215	96.009	63.115	95.875	99.953	99.954	96.095	99.953	99.957	96.15	99.956	99.939	96.141	95.874	94.159	96.007	99.944	99.945	99.956	99.943	63.222	63.143	99.943	99.938	99.936	98.676	96.018	96.018	99.936	99.95	99.96	99.972	63.144	63.248	99.967	99.942	99.971
HC03	96.053	96.03	99.983	53.938	95.731	96.03	99.978	95.749	62.793	99.998	96.022	99.966	55.422	96.022	62.786	95.847	99.988	99.972	96.091	99.982	99.993	96.164	99.991	99.965	96.163	95.852	94.084	96.016	99.99	99.964	99.971	99.969	62.9	62.791	99.974	99.984	99.996	98.639	96.03	96.03	99.987	99.996	99.963	99.968	62.798	62.914	99.97	99.996	99.97
HH27	96.013	95.963	99.976	53.907	95.598	95.963	99.976	95.615	63.271	99.973	95.953	99.958	54.522	95.953	63.274	95.805	99.975	99.958	96.066	99.976	99.978	96.07	99.977	99.96	96.061	95.818	94.292	95.946	99.993	99.961	99.97	99.97	63.415	63.273	99.961	99.996	99.988	98.617	95.963	95.963	99.991	99.991	99.962	99.962	63.289	63.427	99.958	99.982	99.965
C1	91.544	90.705	91.184	54.31	90.748	90.705	91.184	90.649	62.403	91.182	90.705	91.183	55.272	90.702	62.395	91.465	91.184	91.177	91.115	91.184	91.186	90.975	91.186	91.188	90.98	91.474	88.968	90.706	91.185	91.206	91.211	91.211	62.45	62.397	91.19	91.186	91.186	91.457	90.705	90.713	91.185	91.186	91.202	91.202	62.398	62.45	91.202	91.186	91.202
RH04	95.833	99.746	95.838	54.024	97.5	99.733	95.838	97.389	63.428	95.828	99.874	95.836	54.586	99.856	63.452	96.511	95.837	95.82	96.679	95.837	95.838	96.743	95.836	95.841	96.741	96.51	97.629	99.871	95.841	95.862	95.856	95.856	63.469	63.445	95.842	95.841	95.841	95.859	99.745	99.75	95.84	95.831	95.849	95.849	63.409	63.484	95.845	95.841	95.845
RH05	95.87	99.772	95.836	53.116	97.369	99.783	95.836	97.249	63.585	95.834	99.847	95.835	55.159	99.858	63.585	96.43	95.836	95.849	96.652	95.836	95.838	96.669	95.837	95.836	96.655	96.437	97.595	99.844	95.845	95.875	95.868	95.868	63.593	63.564	95.837	95.841	95.841	95.856	99.807	99.817	95.845	95.841	95.884	95.879	63.577	63.593	95.88	95.841	95.88
RC01	95.925	99.796	95.845	55.008	97.57	99.819	95.845	97.392	63.184	95.849	99.873	95.834	54.361	99.882	63.175	96.679	95.844	95.848	96.775	95.845	95.845	96.772	95.844	95.845	96.774	96.684	97.763	99.891	95.849	95.874	95.886	95.886	63.258	63.188	95.845	95.853	95.853	95.952	99.824	99.804	95.848	95.858	95.883	95.872	63.193	63.258	95.874	95.853	95.879
HC04	96.147	96.154	99.97	53.834	95.686	96.154	99.972	95.697	63.454	99.966	96.14	99.974	55.038	96.14	63.463	95.816	99.972	99.96	96.055	99.973	99.975	96.095	99.975	99.964	96.095	95.824	94.283	96.141	99.963	99.962	99.96	99.936	63.573	63.461	99.969	99.969	99.962	98.63	96.154	96.154	99.968	99.979	99.96	99.948	63.448	63.573	99.964	99.975	99.973
HH29	96.003	95.989	99.868	53.17	95.636	95.989	99.868	95.668	63.534	99.863	95.972	99.85	54.937	95.972	63.538	95.843	99.861	99.869	96.12	99.861	99.875	96.122	99.867	99.853	96.129	95.827	94.014	95.974	99.877	99.938	99.925	99.933	63.657	63.554	99.852	99.884	99.873	98.571	95.989	95.989	99.887	99.883	99.941	99.905	63.537	63.669	99.926	99.901	99.926
HH30	96.051	95.955	99.973	53.522	95.584	95.955	99.973	95.596	62.937	99.971	95.944	99.955	54.818	95.944	62.926	95.765	99.972	99.959	96.013	99.973	99.976	96.075	99.976	99.95	96.072	95.778	93.998	95.944	99.99	99.946	99.957	99.955	63.052	62.935	99.953	99.973	99.977	98.651	95.955	95.955	99.984	99.981	99.955	99.961	62.954	63.052	99.958	99.981	99.961
HC05	96.029	96.05	99.975	53.612	95.587	96.05	99.974	95.617	63.321	99.969	96.035	99.958	55.457	96.034	63.319	95.786	99.97	99.944	96.039	99.971	99.974	96.055	99.973	99.959	96.046	95.793	94.276	96.034	99.981	99.95	99.953	99.937	63.419	63.323	99.961	99.978	99.972	98.57	96.05	96.05	99.971	99.978	99.931	99.95	63.352	63.431	99.944	99.961	99.944
HH31	96.042	96.006	99.983	54.005	95.591	96.006	99.983	95.617	63.415	99.973	95.994	99.958	54.287	95.993	63.417	95.814	99.982	99.959	96.043	99.982	99.978	96.043	99.984	99.957	96.034	95.821	94.214	95.994	99.982	99.953	99.966	99.946	63.519	63.415	99.965	99.98	99.986	98.631	96.006	96.005	99.977	99.993	99.96	99.957	63.434	63.531	99.96	99.977	99.964
HH32	96.019	96.054	99.984	53.614	95.612	96.054	99.984	95.661	63.397	99.985	96.043	99.978	55.171	96.043	63.394	95.853	99.985	99.967	96.1	99.986	99.99	96.127	99.987	99.98	96.119	95.859	94.272	96.043	99.981	99.967	99.971	99.954	63.486	63.397	99.981	99.978	99.973	98.604	96.054	96.054	99.975	99.998	99.963	99.967	63.423	63.498	99.968	99.991	99.975
HC06	96.087	95.929	99.976	53.784	95.581	95.93	99.976	95.615	63.065	99.975	95.918	99.962	54.228	95.918	63.065	95.821	99.976	99.966	96.07	99.976	99.979	96.057	99.979	99.958	96.048	95.827	94.006	95.919	99.993	99.95	99.98	99.972	63.173	63.06	99.952	99.992	99.993	98.661	95.929	95.929	99.99	99.978	99.966	99.974	63.087	63.184	99.965	99.979	99.971
C2 (1)	95.623	96.611	95.627	53.663	96.888	96.606	95.626	96.951	62.588	95.627	96.607	95.625	54.749	96.598	62.596	99.915	95.626	95.625	99.443	95.627	95.625	99.204	95.625	95.618	99.212	99.887	94.707	96.597	95.629	95.682	95.681	95.681	62.686	62.606	95.617	95.63	95.63	96.222	96.606	96.606	95.63	95.633	95.684	95.678	62.593	62.706	95.679	95.629	95.684
RC02	95.952	99.798	95.95	53.411	97.55	99.748	95.952	97.327	63.494	95.949	99.879	95.943	54.851	99.866	63.495	96.694	95.952	95.951	96.774	95.952	95.952	96.86	95.951	95.954	96.849	96.705	97.755	99.846	95.945	95.97	95.956	95.956	63.54	63.496	95.957	95.938	95.94	95.948	99.78	99.767	95.944	95.94	95.968	95.957	63.482	63.54	95.977	95.941	95.965
RH06	95.905	99.744	95.898	53.094	97.541	99.794	95.898	97.4	63.313	95.896	99.869	95.888	54.926	99.849	63.318	96.478	95.897	95.885	96.731	95.898	95.899	96.726	95.899	95.902	96.718	96.482	97.603	99.825	95.891	95.918	95.913	95.914	63.342	63.311	95.903	95.891	95.891	95.874	99.772	99.798	95.891	95.891	95.902	95.899	63.308	63.342	95.91	95.891	95.898
WC04	62.703	63.417	63.387	54.698	62.555	63.41	63.384	62.607	99.93	63.388	63.407	63.378	54.837	63.402	99.929	62.402	63.382	63.387	62.086	63.382	63.383	63.562	63.375	63.387	63.545	62.436	63.049	63.41	63.393	63.372	63.394	63.394	99.93	99.943	63.382	63.396	63.374	62.659	63.409	63.415	63.373	63.399	63.387	63.396	99.964	99.927	63.386	63.387	63.388
HH33	95.993	96.081	99.985	53.936	95.735	96.081	99.989	95.77	63.296	99.986	96.076	99.963	54.951	96.076	63.272	95.862	99.99	99.96	96.135	99.99	99.987	96.175	99.993	99.961	96.173	95.88	94.233	96.082	99.99	99.974	99.962	99.969	63.415	63.298	99.97	99.992	99.994	98.631	96.081	96.081	99.987	99.991	99.959	99.96	63.286	63.429	99.969	99.985	99.96
HH34	96.088	95.987	99.92	53.34	95.608	95.987	99.919	95.662	63.31	99.927	95.977	99.909	54.839	95.976	63.305	95.843	99.923	99.913	96.076	99.923	99.931	96.105	99.926	99.919	96.096	95.842	94.112	95.977	99.923	99.946	99.968	99.957	63.398	63.319	99.925	99.924	99.926	98.668	95.986	95.986	99.921	99.928	99.946	99.95	63.326	63.41	99.946	99.92	99.94
HH35	96.008	96.061	99.978	53.35	95.636	96.061	99.977	95.665	63.365	99.971	96.048	99.958	55.214	96.047	63.363	95.823	99.977	99.952	96.072	99.977	99.975	96.083	99.979	99.957	96.073	95.83	94.298	96.048	99.984	99.951	99.956	99.937	63.456	63.365	99.963	99.974	99.976	98.559	96.061	96.061	99.971	99.99	99.949	99.959	63.391	63.468	99.952	99.972	99.963
HH36	96.175	96.14	99.912	53.806	95.695	96.14	99.914	95.73	63.57	99.917	96.125	99.917	54.485	96.125	63.581	95.783	99.914	99.924	96.037	99.914	99.911	96.083	99.911	99.917	96.093	95.781	94.181	96.128	99.915	99.937	99.949	99.954	63.702	63.572	99.916	99.913	99.912	98.582	96.14	96.14	99.912	99.925	99.936	99.974	63.572	63.702	99.962	99.906	99.954
HC07	95.984	96.018	99.97	53.804	95.604	96.018	99.969	95.635	63.423	99.965	96.005	99.955	55.135	96.004	63.421	95.825	99.966	99.94	96.067	99.966	99.969	96.083	99.97	99.953	96.073	95.838	94.233	96.005	99.98	99.951	99.956	99.939	63.512	63.423	99.954	99.988	99.972	98.559	96.018	96.018	99.982	99.978	99.941	99.952	63.45	63.524	99.941	99.97	99.955
HC08	96.093	96.021	99.912	53.69	95.653	96.021	99.909	95.695	63.514	99.916	96.03	99.911	54.264	96.029	63.525	95.876	99.909	99.91	96.109	99.909	99.912	96.147	99.912	99.909	96.137	95.892	94.233	96.024	99.902	99.916	99.948	99.942	63.588	63.512	99.909	99.904	99.909	98.656	96.021	96.02	99.899	99.915	99.949	99.947	63.529	63.589	99.969	99.901	99.957
HH37	96.035	95.943	99.985	54.077	95.576	95.943	99.982	95.605	62.888	99.981	95.937	99.963	54.323	95.937	62.908	95.723	99.983	99.958	95.948	99.984	99.982	96.003	99.985	99.967	95.994	95.73	94.185	95.932	99.977	99.937	99.971	99.968	63.017	62.887	99.97	99.976	99.985	98.635	95.943	95.943	99.97	99.996	99.952	99.96	62.903	63.018	99.956	99.976	99.959
HC09	95.987	96.099	99.962	53.564	95.706	96.099	99.963	95.741	63.296	99.992	96.091	99.964	54.828	96.092	63.285	95.908	99.975	99.964	96.169	99.967	99.985	96.232	99.972	99.961	96.23	95.924	94.197	96.082	99.973	99.979	99.962	99.975	63.408	63.299	99.969	99.992	99.978	98.624	96.098	96.099	99.987	99.992	99.958	99.961	63.3	63.408	99.97	99.984	99.963
C3 (1)	95.94	97.098	96.133	52.979	97.335	97.084	96.149	97.245	62.141	96.131	97.08	96.128	55.122	97.069	62.157	99.55	96.149	96.124	99.966	96.133	96.125	99.846	96.125	96.133	99.844	99.544	95.245	97.073	96.11	96.133	96.143	96.147	62.131	62.15	96.132	96.11	96.11	96.409	97.084	97.092	96.11	96.11	96.139	96.142	62.161	62.142	96.154	96.11	96.139
RC03	95.859	99.871	95.932	53.154	97.579	99.871	95.932	97.429	63.495	95.935	99.865	95.924	53.941	99.863	63.484	96.6	95.932	95.925	96.791	95.932	95.932	96.872	95.931	95.936	96.86	96.578	97.714	99.848	95.926	95.944	95.948	95.948	63.523	63.485	95.937	95.921	95.922	95.967	99.855	99.853	95.925	95.926	95.942	95.937	63.509	63.535	95.952	95.921	95.938
RH07	96.065	99.753	96.031	54.26	97.537	99.749	96.031	97.339	63.556	96.025	99.859	96.03	56.427	99.849	63.552	96.649	96.031	96.023	96.816	96.031	96.028	96.888	96.027	96.035	96.872	96.635	97.613	99.862	95.99	96.022	96.026	96.024	63.611	63.566	96.031	95.999	95.999	95.979	99.769	99.751	95.991	95.999	96.021	96.02	63.571	63.611	96.05	95.999	96.034
HH38	96.091	96.038	99.97	54.411	95.554	96.038	99.974	95.597	63.358	99.98	96.03	99.964	54.395	96.029	63.357	95.738	99.974	99.942	95.986	99.974	99.975	96.019	99.97	99.985	96.01	95.755	94.378	96.03	99.969	99.959	99.948	99.948	63.5	63.358	99.979	99.98	99.967	98.562	96.038	96.037	99.979	99.986	99.948	99.936	63.382	63.5	99.946	99.977	99.955
HH39	96.057	96.051	99.895	53.353	95.701	96.051	99.895	95.722	63.034	99.893	96.041	99.886	55.443	96.041	63.036	95.875	99.895	99.91	96.076	99.895	99.901	96.133	99.901	99.888	96.123	95.883	94.076	96.039	99.892	99.923	99.944	99.962	63.152	63.036	99.894	99.901	99.901	98.655	96.05	96.05	99.892	99.901	99.944	99.969	63.061	63.164	99.964	99.894	99.954
HH40	96.075	95.998	99.975	53.377	95.645	95.997	99.975	95.684	63.346	99.972	95.984	99.97	55.298	95.984	63.339	95.813	99.974	99.955	96.045	99.974	99.979	96.044	99.979	99.989	96.034	95.82	94.174	95.984	99.964	99.947	99.958	99.939	63.451	63.355	99.991	99.959	99.955	98.621	95.997	95.997	99.955	99.971	99.935	99.944	63.37	63.451	99.957	99.958	99.951
HH41	95.99	95.975	99.91	54.085	95.54	95.975	99.91	95.625	63.352	99.913	95.965	99.893	54.422	95.965	63.35	95.749	99.91	99.906	96.008	99.91	99.907	96.028	99.91	99.903	96.019	95.759	94.271	95.966	99.913	99.961	99.972	99.965	63.478	63.352	99.903	99.919	99.911	98.6	95.974	95.974	99.917	99.926	99.961	99.945	63.376	63.494	99.93	99.916	99.936
HH42	96.074	96.048	99.952	53.712	95.748	96.048	99.954	95.792	63.314	99.948	96.042	99.949	54.275	96.042	63.328	95.857	99.955	99.939	96.1	99.955	99.958	96.126	99.96	99.951	96.117	95.865	94.169	96.037	99.944	99.921	99.944	99.948	63.402	63.314	99.958	99.956	99.956	98.579	96.048	96.048	99.948	99.952	99.933	99.941	63.319	63.402	99.942	99.954	99.927
HC10	96.005	96.044	99.928	54.096	95.657	96.044	99.929	95.693	63.161	99.926	96.024	99.926	55.282	96.023	63.152	95.803	99.93	99.961	96.032	99.931	99.934	96.067	99.935	99.919	96.067	95.814	94.259	96.033	99.927	99.93	99.919	99.943	63.286	63.164	99.925	99.936	99.934	98.581	96.043	96.043	99.929	99.936	99.937	99.962	63.167	63.301	99.967	99.93	99.943
HC11	96.004	96.122	99.983	53.896	95.758	96.122	99.987	95.802	63.352	99.984	96.116	99.96	55.213	96.116	63.333	95.889	99.988	99.958	96.118	99.988	99.985	96.179	99.992	99.957	96.176	95.91	94.272	96.122	99.989	99.974	99.96	99.968	63.48	63.355	99.965	99.99	99.993	98.663	96.121	96.122	99.985	99.989	99.958	99.958	63.345	63.494	99.967	99.984	99.956
WH02	62.645	63.283	63.248	54.864	62.42	63.266	63.245	62.451	99.941	63.264	63.281	63.245	55.135	63.267	99.971	62.33	63.245	63.264	61.982	63.245	63.26	63.488	63.253	63.248	63.472	62.365	62.859	63.271	63.252	63.255	63.255	63.253	99.891	99.929	63.26	63.255	63.252	62.5	63.263	63.258	63.251	63.255	63.251	63.254	99.914	99.905	63.264	63.252	63.251
C4	95.781	97.598	95.651	53.087	99.523	97.624	95.651	99.705	62.291	95.65	97.613	95.65	54.584	97.635	62.284	97.316	95.65	95.659	97.323	95.65	95.651	97.237	95.65	95.643	97.234	97.321	95.625	97.612	95.65	95.658	95.671	95.672	62.3	62.288	95.642	95.646	95.642	95.622	97.612	97.613	95.651	95.644	95.677	95.679	62.28	62.301	95.684	95.644	95.674
RC05	95.928	99.751	95.942	53.474	97.607	99.787	95.941	97.433	63.334	95.931	99.826	95.935	54.748	99.84	63.327	96.667	95.941	95.924	96.74	95.941	95.943	96.794	95.942	95.932	96.798	96.645	97.8	99.828	95.928	95.954	95.945	95.946	63.35	63.329	95.933	95.931	95.931	95.877	99.785	99.777	95.929	95.921	95.936	95.936	63.337	63.364	95.948	95.93	95.932
RS03	55.144	55.4	54.9	54.711	54.992	55.4	54.887	55.048	55.143	54.9	55.4	54.899	97.787	55.4	55.142	55.06	54.899	54.898	54.958	54.899	54.988	54.946	54.899	54.9	54.946	55.059	55.012	55.4	54.908	54.897	54.9	54.9	55.284	55.143	54.9	54.9	54.899	54.876	55.402	55.403	54.9	54.899	54.898	54.9	55.143	55.284	54.9	54.898	54.9
HH43	96.099	96.041	99.999	52.534	95.691	96.041	99.998	95.726	63.007	99.99	96.042	99.977	55.469	96.042	62.995	95.861	99.999	99.96	96.078	99.999	99.989	96.123	99.994	99.979	96.113	95.861	94.138	96.042	99.989	99.951	99.962	99.951	63.112	63.009	99.976	99.982	99.98	98.6	96.041	96.041	99.979	99.993	99.947	99.959	63.019	63.137	99.962	99.985	99.962
HH44	96.112	96.038	99.93	53.141	95.708	96.038	99.93	95.742	63.066	99.927	96.03	99.911	55.069	96.029	63.069	95.906	99.93	99.955	96.12	99.93	99.929	96.165	99.928	99.914	96.156	95.913	94.072	96.029	99.92	99.92	99.96	99.948	63.189	63.068	99.913	99.917	99.914	98.692	96.038	96.038	99.914	99.929	99.959	99.988	63.082	63.201	99.991	99.914	99.979
HC12	96.048	96.036	99.9	53.777	95.658	96.036	99.903	95.688	63.306	99.903	96.023	99.894	53.968	96.022	63.298	95.807	99.903	99.913	96.061	99.903	99.9	96.078	99.899	99.894	96.069	95.818	94.279	96.023	99.904	99.95	99.959	99.962	63.402	63.306	99.893	99.907	99.904	98.629	96.036	96.036	99.907	99.911	99.978	99.973	63.323	63.402	99.972	99.906	99.958
HC13	96.055	96.046	99.92	53.571	95.737	96.046	99.92	95.788	62.966	99.92	96.027	99.905	55.455	96.039	62.962	95.908	99.92	99.934	96.134	99.92	99.923	96.174	99.922	99.897	96.174	95.907	94.095	96.034	99.91	99.945	99.929	99.934	63.092	62.964	99.9	99.903	99.91	98.624	96.034	96.046	99.903	99.904	99.943	99.964	62.975	63.092	99.968	99.902	99.956
WH03	96.041	96.042	99.973	53.655	95.582	96.042	99.972	95.616	63.51	99.973	96.03	99.966	55.365	96.03	63.507	95.818	99.973	99.955	96.068	99.973	99.978	96.096	99.975	99.968	96.087	95.825	94.22	96.03	99.976	99.962	99.959	99.966	63.602	63.51	99.969	99.978	99.968	98.604	96.042	96.042	99.97	99.986	99.951	99.954	63.542	63.614	99.955	99.979	99.963
HH45	96.022	96.071	99.906	53.387	95.693	96.071	99.906	95.714	63.453	99.904	96.061	99.903	55.434	96.06	63.451	95.868	99.906	99.928	96.09	99.906	99.91	96.131	99.91	99.896	96.121	95.876	94.266	96.059	99.905	99.933	99.95	99.93	63.568	63.458	99.899	99.898	99.905	98.636	96.071	96.071	99.905	99.91	99.964	99.97	63.477	63.581	99.975	99.91	99.972
HH46	96.061	95.954	99.928	53.244	95.585	95.954	99.926	95.637	63.19	99.928	95.951	99.903	54.526	95.95	63.205	95.768	99.925	99.931	95.982	99.925	99.928	96.056	99.928	99.915	96.047	95.774	94.237	95.945	99.92	99.936	99.97	99.962	63.299	63.194	99.913	99.923	99.928	98.664	95.954	95.954	99.917	99.93	99.959	99.976	63.198	63.3	99.951	99.93	99.968
RC04	95.916	99.762	95.807	54.931	97.555	99.765	95.807	97.386	63.308	95.806	99.871	95.803	54.35	99.88	63.309	96.491	95.807	95.819	96.682	95.807	95.807	96.729	95.806	95.811	96.718	96.477	97.696	99.871	95.816	95.838	95.838	95.838	63.355	63.305	95.811	95.811	95.812	95.88	99.789	99.793	95.815	95.811	95.851	95.851	63.291	63.355	95.846	95.811	95.851
C6	98.25	95.805	95.773	53.03	95.745	95.805	95.773	95.651	62.28	95.772	95.806	95.771	54.172	95.798	62.277	95.951	95.772	95.774	95.602	95.772	95.773	95.403	95.772	95.773	95.401	95.952	93.869	95.8	95.777	95.775	95.799	95.799	62.326	62.276	95.773	95.776	95.777	96.013	95.805	95.808	95.776	95.776	95.801	95.801	62.285	62.341	95.797	95.776	95.797
positive control (1)	99.959	96.044	96.01	54.254	95.737	96.06	96.01	95.65	62.636	96.008	96.059	95.997	54.271	96.049	62.632	95.815	96.01	96.008	95.724	96.01	96.005	95.597	96.005	96.01	95.597	95.824	93.939	96.05	96.005	96.046	96.048	96.048	62.795	62.637	96.006	96.005	96.005	96.375	96.039	96.068	96.005	96.005	96.05	96.05	62.653	62.795	96.05	96.005	96.05
negative control	53.541	53.948	53.62	99.735	53.875	54.067	53.62	53.838	54.333	53.618	53.948	53.665	53.824	53.948	54.281	53.703	53.617	53.617	53.703	53.618	53.618	53.703	53.616	53.62	53.703	53.704	54.084	53.948	53.62	53.617	53.618	53.618	54.281	54.333	53.618	53.617	53.62	53.586	53.948	53.948	53.616	53.618	53.618	53.617	54.281	54.333	53.618	53.62	53.618
[truncated: 71 more columns]
